# Supplementary material for: Broad Epitope Coverage of Therapeutic Multi-Antibody Combinations Targeting SARS-CoV-2 Boosts In Vivo Protection and Neutralization Potency to Corner an Immune-Evading Virus
Source: Biomedicines. 2024 Mar 13;12(3):642. doi: 10.3390/biomedicines12030642 (PMC10968570; doi:10.3390/biomedicines12030642)
Supplement: Supplementary file 1 [file biomedicines-12-00642-s001.zip]

Archive with 1 entries (1 files):
- biomedicines-2492542-supplementary.pdf
